# Supplementary material for: SNAI1-dependent upregulation of CD73 increases extracellular adenosine release to mediate immune suppression in TNBC
Source: Front Immunol. 2022 Sep 9;13:982821. doi: 10.3389/fimmu.2022.982821 (PMC9501677; doi:10.3389/fimmu.2022.982821)
Supplement: Table S1 — Sequence of SYBR-GREEN RT-qPCR primers used for amplification of immunoprecipitated DNA samples from ChIP assays. [file Table_1.xlsx]

## Sheet: Sheet1
Hasmim et al., Table S1
Primer	Sequence
E-CAD-CHIP-H-FWD	5'-GGCCGGCAGGTGAAC-3'
E-CAD-CHIP-H-REV	5'-GGGCTGGAGTCTGAACTGAC-3'
NT5E-E-box-1-H-FWD	5'-AGAAGTCCCCAGACCAAGAAC-3'
NT5E-E-box-1-H-REV	5'-GGCTCTCTGTCCACTCAAAA-3'
NT5E -E-box-2-H-FWD	5'-CTGCCTCCAAGGGTTCAAGA-3'
NT5E -E-box-2-H-REV	5'-AGCCTGGCCAATATGGTGAA-3'
NT5E -E-box-3-H-FWD	5'-GACTTCAGGTCATCCACCCG-3'
NT5E -E-box-3-H-REV	5'-AGGTGAATGCGGGGTGAAAA-3'
NT5E -E-box-4-H-FWD	5'-ATTGCTTGGGGAGAAGACCAA-3'
NT5E -E-box-4-H-REV	5'-TCACACAGCAGTGAGTTTTTCTC-3'
NT5E -E-box-5-H-FWD	5'-GCAAAACTACCAGTTCTTTTACCT-3'
NT5E -E-box-5-H-REV	5'-TCTGGGACACCCTCTAATGTC-3'
NT5E-control-H-FWD	5'-CTTTGACCCCGGAGCTTGAG-3'
NT5E-control-H-REV	5'-TTGCTCAAGGTCACATAGAAGGT-3'
