# Supplementary material for: SNAI1-dependent upregulation of CD73 increases extracellular adenosine release to mediate immune suppression in TNBC
Source: Front Immunol. 2022 Sep 9;13:982821. doi: 10.3389/fimmu.2022.982821 (PMC9501677; doi:10.3389/fimmu.2022.982821)
Supplement: Table S2 — Information about the TNBC patient described in Figure 3. The table shows the METABRIC 258 TNBC patient and sample IDs; sex; ER, HER2, PR, NT5E status, mRNA expression of NT5E, CDH1, SNAI1 and VIM. NP: Not profiled. [file Table_2.xlsx]

## Sheet: Sheet1
Hasmim et al., Table S2
Cancer Study: brca_metabric - Breast Cancer
Patient ID	Sample ID	Sex	ER Status	HER2 Status	PR Status	NT5E status	NT5E mRNA	CDH1 mRNA	SNAI1 mRNA	VIM mRNA
MB-0020	MB-0020	Female	Negative	Negative	Negative	not profiled	NP	NP	NP	NP
MB-0062	MB-0062	Female	Negative	Negative	Negative	HIGH	1.1271	0.2415	0.5417	0.568
MB-0079	MB-0079	Female	Negative	Negative	Negative	no alteration	0.4607	-0.1313	0.1628	-0.1476
MB-0100	MB-0100	Female	Negative	Negative	Negative	LOW	-0.5782	0.9094	-1.4609	0.45
MB-0115	MB-0115	Female	Negative	Negative	Negative	no alteration	0.2147	0.0364	2.2339	0.8194
MB-0149	MB-0149	Female	Negative	Negative	Negative	no alteration	-0.4583	0.5188	-0.0091	1.7343
MB-0157	MB-0157	Female	Negative	Negative	Negative	HIGH	2.0893	-0.3552	-0.3797	0.7006
MB-0158	MB-0158	Female	Negative	Negative	Negative	not profiled	NP	NP	NP	NP
MB-0163	MB-0163	Female	Negative	Negative	Negative	no alteration	0.2103	-0.0256	0.254	2.0937
MB-0164	MB-0164	Female	Negative	Negative	Negative	HIGH	4.3798	0.4943	3.193	1.4363
MB-0174	MB-0174	Female	Negative	Negative	Negative	HIGH	0.6639	-0.8045	0.5551	1.0425
MB-0179	MB-0179	Female	Negative	Negative	Negative	HIGH	2.8249	-0.6424	1.2034	1.4213
MB-0191	MB-0191	Female	Negative	Negative	Negative	HIGH	1.1094	1.0291	0.1559	1.0425
MB-0200	MB-0200	Female	Negative	Negative	Negative	LOW	-0.5678	0.0342	0.7642	0.3445
MB-0206	MB-0206	Female	Negative	Negative	Negative	HIGH	1.0527	-0.02	-1.9641	0.502
MB-0221	MB-0221	Female	Negative	Negative	Negative	LOW	-1.1357	1.4926	-0.6384	-0.791
MB-0238	MB-0238	Female	Negative	Negative	Negative	HIGH	0.5258	-0.3157	0.3324	-0.3502
MB-0249	MB-0249	Female	Negative	Negative	Negative	no alteration	-0.4406	1.0681	0.5049	0.9534
MB-0259	MB-0259	Female	Negative	Negative	Negative	LOW	-0.5561	0.5875	0.1981	-0.0389
MB-0269	MB-0269	Female	Negative	Negative	Negative	HIGH	2.5856	-3.1944	2.3062	1.6113
MB-0292	MB-0292	Female	Negative	Negative	Negative	no alteration	0.3834	1.2474	1.3634	0.1201
MB-0303	MB-0303	Female	Negative	Negative	Negative	HIGH	0.6745	0.8601	0.3569	0.7263
MB-0316	MB-0316	Female	Negative	Negative	Negative	no alteration	-0.2383	0.6067	-0.0345	0.142
MB-0318	MB-0318	Female	Negative	Negative	Negative	no alteration	-0.4251	1.1573	-0.8994	1.6113
MB-0350	MB-0350	Female	Negative	Negative	Negative	no alteration	0.0792	-0.5392	0.8378	1.6113
MB-0354	MB-0354	Female	Negative	Negative	Negative	HIGH	1.4556	0.9211	-0.702	0.4728
MB-0372	MB-0372	Female	Negative	Negative	Negative	LOW	-0.6136	1.4123	0.2663	1.3274
MB-0396	MB-0396	Female	Negative	Negative	Negative	LOW	-1.7553	0.1556	-0.2575	0.6294
MB-0399	MB-0399	Female	Negative	Negative	Negative	HIGH	0.555	0.917	0.4477	0.7263
MB-0400	MB-0400	Female	Negative	Negative	Negative	no alteration	0.4961	-0.4461	0.2537	2.0529
MB-0401	MB-0401	Female	Negative	Negative	Negative	HIGH	1.1743	-0.4555	1.5874	0.7709
MB-0414	MB-0414	Female	Negative	Negative	Negative	no alteration	-0.2964	-1.2299	-1.4515	1.093
MB-0420	MB-0420	Female	Negative	Negative	Negative	HIGH	0.7593	-0.1971	-0.282	0.9859
MB-0424	MB-0424	Female	Negative	Negative	Negative	HIGH	1.916	-1.7792	1.3583	0.7936
MB-0436	MB-0436	Female	Negative	Negative	Negative	HIGH	2.3518	1.1451	0.0586	0.5378
MB-0446	MB-0446	Female	Negative	Negative	Negative	HIGH	3.4876	-0.8913	0.3097	1.4922
MB-0464	MB-0464	Female	Negative	Negative	Negative	LOW	-0.8266	0.3841	-0.8842	-0.3028
MB-0481	MB-0481	Female	Negative	Negative	Negative	HIGH	0.9507	-0.432	-0.1313	0.7264
MB-0489	MB-0489	Female	Negative	Negative	Negative	HIGH	1.6205	-1.0878	1.1556	1.2686
MB-0494	MB-0494	Female	Negative	Negative	Negative	HIGH	1.5483	0.8703	1.4948	0.8278
MB-0516	MB-0516	Female	Negative	Negative	Negative	HIGH	0.912	-0.274	-0.5107	0.9502
MB-0525	MB-0525	Female	Negative	Negative	Negative	HIGH	1.9357	0.8234	0.3589	0.299
MB-0558	MB-0558	Female	Negative	Negative	Negative	no alteration	-0.1684	-0.4745	0.3698	2.0937
MB-0581	MB-0581	Female	Negative	Negative	Negative	HIGH	2.1217	-0.7636	1.9623	0.7903
MB-0582	MB-0582	Female	Negative	Negative	Negative	no alteration	-0.3586	0.2094	-0.3815	-1.2362
MB-0588	MB-0588	Female	Negative	Negative	Negative	no alteration	-0.3846	1.3098	-0.0461	0.0203
MB-0608	MB-0608	Female	Negative	Negative	Negative	no alteration	0.1962	-0.4749	0.9182	0.3897
MB-0613	MB-0613	Female	Negative	Negative	Negative	HIGH	3.9157	-0.2434	1.7545	1.4086
MB-0627	MB-0627	Female	Negative	Negative	Negative	HIGH	1.2783	0.2913	0.0846	1.1467
MB-0639	MB-0639	Female	Negative	Negative	Negative	no alteration	0.2285	0.6104	-0.5904	1.093
MB-0658	MB-0658	Female	Negative	Negative	Negative	no alteration	-0.4894	0.5875	-1.7251	0.8286
MB-0659	MB-0659	Female	Negative	Negative	Negative	LOW	-0.7683	0.6395	0.6439	0.5244
MB-0664	MB-0664	Female	Negative	Negative	Negative	HIGH	1.5259	-0.5363	1.7097	0.9704
MB-0869	MB-0869	Female	Negative	Negative	Negative	no alteration	0.2434	0.9839	-0.0642	1.4127
MB-0874	MB-0874	Female	Negative	Negative	Negative	no alteration	0.3364	0.709	1.3122	0.568
MB-0901	MB-0901	Female	Negative	Negative	Negative	no alteration	0.1792	-0.2071	-1.7502	0.953
MB-0906	MB-0906	Female	Negative	Negative	Negative	HIGH	0.9549	0.5699	1.1716	0.248
MB-2718	MB-2718	Female	Negative	Negative	Negative	HIGH	3.3254	1.0064	1.2172	0.3966
MB-2724	MB-2724	Female	Negative	Negative	Negative	HIGH	1.1504	-1.8143	0.1323	1.093
MB-2753	MB-2753	Female	Negative	Negative	Negative	no alteration	-0.3342	0.0705	-0.7161	0.5552
MB-2754	MB-2754	Female	Negative	Negative	Negative	HIGH	0.8216	-1.6673	-0.1234	0.36
MB-2827	MB-2827	Female	Negative	Negative	Negative	HIGH	6.0312	0.9582	0.6381	0.2051
MB-2833	MB-2833	Female	Negative	Negative	Negative	no alteration	-0.2419	0.1106	-0.0463	0.7263
MB-2842	MB-2842	Female	Negative	Negative	Negative	HIGH	3.6978	-0.6516	-0.2628	0.4048
MB-2849	MB-2849	Female	Negative	Negative	Negative	no alteration	0.485	0.8858	2.767	-0.2882
MB-2850	MB-2850	Female	Negative	Negative	Negative	no alteration	0.0249	-0.9875	-0.3323	0.104
MB-2857	MB-2857	Female	Negative	Negative	Negative	HIGH	2.4185	-1.7754	0.0691	0.5903
MB-2904	MB-2904	Female	Negative	Negative	Negative	no alteration	0.0234	-0.4035	1.3265	0.2414
MB-2912	MB-2912	Female	Negative	Negative	Negative	HIGH	0.8066	0.1906	-1.6224	0.6428
MB-2917	MB-2917	Female	Negative	Negative	Negative	HIGH	1.0736	0.5871	0.5826	0.4365
MB-2922	MB-2922	Female	Negative	Negative	Negative	HIGH	1.0204	0.8299	1.4452	-0.194
MB-2929	MB-2929	Female	Negative	Negative	Negative	HIGH	0.5772	0.8655	0.0958	0.5993
MB-2957	MB-2957	Female	Negative	Negative	Negative	HIGH	2.5463	0.6894	0.0327	0.5535
MB-2993	MB-2993	Female	Negative	Negative	Negative	no alteration	0.4485	-1.4635	-0.3908	0.8727
MB-3001	MB-3001	Female	Negative	Negative	Negative	HIGH	1.5766	-0.963	0.8514	0.2667
MB-3014	MB-3014	Female	Negative	Negative	Negative	HIGH	1.3311	-0.0844	-0.6546	1.4996
MB-3046	MB-3046	Female	Negative	Negative	Negative	HIGH	1.6402	-0.4834	0.4114	1.1795
MB-3057	MB-3057	Female	Negative	Negative	Negative	HIGH	0.6193	-0.0156	0.3236	0.0145
MB-3058	MB-3058	Female	Negative	Negative	Negative	HIGH	2.075	-0.5855	-0.0438	0.7343
MB-3062	MB-3062	Female	Negative	Negative	Negative	HIGH	1.2747	-0.7434	0.5446	1.7343
MB-3063	MB-3063	Female	Negative	Negative	Negative	HIGH	2.0184	-0.3266	0.2804	0.6825
MB-3067	MB-3067	Female	Negative	Negative	Negative	HIGH	0.9779	-0.0545	0.0184	-0.1792
MB-3123	MB-3123	Female	Negative	Negative	Negative	HIGH	2.8779	1.0132	-0.8115	0.3932
MB-3153	MB-3153	Female	Negative	Negative	Negative	no alteration	-0.0946	0.8288	1.2292	-1.1765
MB-3211	MB-3211	Female	Negative	Negative	Negative	HIGH	0.761	0.1097	0.8264	0.0823
MB-3218	MB-3218	Female	Negative	Negative	Negative	HIGH	2.1753	0.1262	1.703	0.6599
MB-3271	MB-3271	Female	Negative	Negative	Negative	HIGH	0.7731	0.0021	-0.5808	0.1213
MB-3277	MB-3277	Female	Negative	Negative	Negative	no alteration	-0.4675	-0.383	0.0243	0.6466
MB-3292	MB-3292	Female	Negative	Negative	Negative	HIGH	1.0362	-0.2824	-0.1117	0.9094
MB-3297	MB-3297	Female	Negative	Negative	Negative	no alteration	0.2188	-0.5727	1.5385	0.6294
MB-3383	MB-3383	Female	Negative	Negative	Negative	HIGH	1.7229	0.4653	0.0627	0.8344
MB-3395	MB-3395	Female	Negative	Negative	Negative	HIGH	2.0915	-0.2935	-0.3406	1.2785
MB-3396	MB-3396	Female	Negative	Negative	Negative	HIGH	1.9324	0.7144	-1.7717	0.6599
MB-3453	MB-3453	Female	Negative	Negative	Negative	HIGH	0.8406	0.0966	-0.1767	0.036
MB-3476	MB-3476	Female	Negative	Negative	Negative	no alteration	-0.0057	0.2191	-0.2615	-0.1773
MB-3500	MB-3500	Female	Negative	Negative	Negative	no alteration	0.0393	-0.2104	1.1542	1.2053
MB-3502	MB-3502	Female	Negative	Negative	Negative	HIGH	1.3764	-0.9966	0.0605	-0.2882
MB-3567	MB-3567	Female	Negative	Negative	Negative	HIGH	0.5178	0.2001	1.5114	0.1874
MB-3702	MB-3702	Female	Negative	Negative	Negative	HIGH	0.7944	0.1823	1.5349	0.5798
MB-3706	MB-3706	Female	Negative	Negative	Negative	HIGH	4.5094	-0.0489	1.3342	0.6402
MB-3752	MB-3752	Female	Negative	Negative	Negative	no alteration	-0.1495	-0.5882	0.3453	0.7597
MB-4015	MB-4015	Female	Negative	Negative	Negative	HIGH	0.6868	1.0907	1.0963	-0.0946
MB-4024	MB-4024	Female	Negative	Negative	Negative	no alteration	-0.4153	-0.2597	-0.9046	-0.4645
MB-4146	MB-4146	Female	Negative	Negative	Negative	LOW	-1.0199	-1.8127	-1.5469	-3.0677
MB-4254	MB-4254	Female	Negative	Negative	Negative	HIGH	0.617	-0.1572	0.8506	0.3966
MB-4303	MB-4303	Female	Negative	Negative	Negative	no alteration	0.2503	0.5045	2.585	-1.8923
MB-4332	MB-4332	Female	Negative	Negative	Negative	LOW	-1.5566	0.2883	-1.4316	-1.577
MB-4407	MB-4407	Female	Negative	Negative	Negative	LOW	-0.9736	0.6702	2.229	-0.6111
MB-4408	MB-4408	Female	Negative	Negative	Negative	LOW	-1.4055	-1.2189	0.3034	-2.7008
MB-4416	MB-4416	Female	Negative	Negative	Negative	no alteration	-0.4073	-0.694	1.393	-1.2488
MB-4417	MB-4417	Female	Negative	Negative	Negative	no alteration	-0.4318	-0.1448	1.1627	-2.2106
MB-4621	MB-4621	Female	Negative	Negative	Negative	LOW	-1.0501	-1.0083	1.5801	-1.8834
MB-4622	MB-4622	Female	Negative	Negative	Negative	HIGH	1.4449	0.7222	0.185	1.755
MB-4640	MB-4640	Female	Negative	Negative	Negative	no alteration	0.4879	0.9041	2.788	0.4718
MB-4660	MB-4660	Female	Negative	Negative	Negative	LOW	-1.7631	-0.3892	-0.1662	-2.8851
MB-4667	MB-4667	Female	Negative	Negative	Negative	no alteration	-0.079	-0.0521	-0.1966	0.3444
MB-4679	MB-4679	Female	Negative	Negative	Negative	LOW	-0.7894	1.0362	-1.3297	-1.6139
MB-4696	MB-4696	Female	Negative	Negative	Negative	LOW	-0.6363	0.489	-0.269	0.423
MB-4707	MB-4707	Female	Negative	Negative	Negative	no alteration	-0.4238	-0.9316	-1.4203	0.568
MB-4714	MB-4714	Female	Negative	Negative	Negative	LOW	-1.344	0.3387	0.8884	-0.6215
MB-4715	MB-4715	Female	Negative	Negative	Negative	LOW	-0.7042	0.9541	0.0145	0.0153
MB-4717	MB-4717	Female	Negative	Negative	Negative	LOW	-0.5955	1.0513	-0.2254	0.5545
MB-4732	MB-4732	Female	Negative	Negative	Negative	LOW	-0.9438	-0.6798	0.0489	0.6142
MB-4733	MB-4733	Female	Negative	Negative	Negative	no alteration	-0.2375	-0.3047	-0.7627	0.3604
MB-4757	MB-4757	Female	Negative	Negative	Negative	no alteration	-0.206	-1.0481	0.4327	1.2836
MB-4758	MB-4758	Female	Negative	Negative	Negative	HIGH	1.9048	-0.0122	1.9493	0.9989
MB-4769	MB-4769	Female	Negative	Negative	Negative	LOW	-0.6677	-0.3814	1.046	0.568
MB-4792	MB-4792	Female	Negative	Negative	Negative	HIGH	0.503	-0.9979	2.3074	0.8344
MB-4793	MB-4793	Female	Negative	Negative	Negative	HIGH	0.7522	-1.322	2.1219	-0.4995
MB-4865	MB-4865	Female	Negative	Negative	Negative	LOW	-0.6418	-0.9772	-0.8286	1.8891
MB-4881	MB-4881	Female	Negative	Negative	Negative	no alteration	0.1306	0.4472	0.4811	0.568
MB-4888	MB-4888	Female	Negative	Negative	Negative	HIGH	5.4714	-0.4985	-1.4102	1.6814
MB-4893	MB-4893	Female	Negative	Negative	Negative	no alteration	-0.202	-1.0972	0.0207	0.8344
MB-4904	MB-4904	Female	Negative	Negative	Negative	no alteration	-0.1107	-0.7319	-2.3211	0.5088
MB-4911	MB-4911	Female	Negative	Negative	Negative	HIGH	1.2678	0.4066	0.5753	0.7709
MB-4931	MB-4931	Female	Negative	Negative	Negative	LOW	-0.7692	-1.3202	1.2776	0.3966
MB-4938	MB-4938	Female	Negative	Negative	Negative	HIGH	1.0089	-0.6462	0.7471	1.6428
MB-4942	MB-4942	Female	Negative	Negative	Negative	HIGH	1.4689	-1.5142	2.1856	-0.4645
MB-4945	MB-4945	Female	Negative	Negative	Negative	no alteration	-0.0885	-1.2646	0.5359	0.1644
MB-4974	MB-4974	Female	Negative	Negative	Negative	no alteration	0.2498	-0.6038	0.4291	0.3966
MB-4992	MB-4992	Female	Negative	Negative	Negative	LOW	-0.8617	-2.4411	-0.4145	-0.1344
MB-4993	MB-4993	Female	Negative	Negative	Negative	no alteration	0.2127	0.1731	0.6422	0.3257
MB-5008	MB-5008	Female	Negative	Negative	Negative	no alteration	-0.2402	-0.0955	1.6572	-1.9532
MB-5057	MB-5057	Female	Negative	Negative	Negative	LOW	-0.7077	-0.4832	0.8547	1.5123
MB-5058	MB-5058	Female	Negative	Negative	Negative	no alteration	0.1074	-0.127	2.1928	0.3526
MB-5065	MB-5065	Female	Negative	Negative	Negative	HIGH	0.7047	-0.3358	0.1033	0.4425
MB-5070	MB-5070	Female	Negative	Negative	Negative	no alteration	-0.3418	-0.2257	-0.59	0.9268
MB-5072	MB-5072	Female	Negative	Negative	Negative	LOW	-0.7225	0.7356	-1.4243	-0.2601
MB-5076	MB-5076	Female	Negative	Negative	Negative	not profiled	NP	NP	NP	NP
MB-5100	MB-5100	Female	Negative	Negative	Negative	no alteration	-0.0708	0.1317	2.5413	0.8675
MB-5102	MB-5102	Female	Negative	Negative	Negative	no alteration	-0.0193	-1.565	0.122	0.8344
MB-5115	MB-5115	Female	Negative	Negative	Negative	LOW	-0.5911	-0.4174	-0.8831	0.4728
MB-5126	MB-5126	Female	Negative	Negative	Negative	no alteration	-0.2515	0.3117	0.5081	-0.7461
MB-5135	MB-5135	Female	Negative	Negative	Negative	LOW	-0.8707	-1.9242	-0.1618	1.6113
MB-5137	MB-5137	Female	Negative	Negative	Negative	not profiled	NP	NP	NP	NP
MB-5138	MB-5138	Female	Negative	Negative	Negative	no alteration	-0.4701	0.063	1.6683	-0.9872
MB-5155	MB-5155	Female	Negative	Negative	Negative	no alteration	-0.412	-0.5417	1.962	0.3445
MB-5173	MB-5173	Female	Negative	Negative	Negative	HIGH	1.4181	0.2235	-0.0096	1.8891
MB-5208	MB-5208	Female	Negative	Negative	Negative	LOW	-0.6288	0.0657	-1.6617	0.8344
MB-5209	MB-5209	Female	Negative	Negative	Negative	LOW	-1.044	-0.3963	-0.5238	-2.5333
MB-5213	MB-5213	Female	Negative	Negative	Negative	LOW	-0.6949	0.5687	0.9991	-0.4557
MB-5222	MB-5222	Female	Negative	Negative	Negative	HIGH	0.7294	-1.0384	-0.8377	0.2606
MB-5223	MB-5223	Female	Negative	Negative	Negative	LOW	-0.9706	-1.0471	1.1404	0.5545
MB-5225	MB-5225	Female	Negative	Negative	Negative	no alteration	0.07	-0.7796	-0.0935	1.3402
MB-5232	MB-5232	Female	Negative	Negative	Negative	no alteration	-0.0361	-1.0801	0.2674	-0.1757
MB-5236	MB-5236	Female	Negative	Negative	Negative	HIGH	0.8222	-0.9654	-0.0313	-0.636
MB-5255	MB-5255	Female	Negative	Negative	Negative	not profiled	NP	NP	NP	NP
MB-5258	MB-5258	Female	Negative	Negative	Negative	no alteration	0.1109	-0.3486	1.3319	0.9859
MB-5281	MB-5281	Female	Negative	Negative	Negative	LOW	-0.92	0.133	-0.4228	0.7419
MB-5295	MB-5295	Female	Negative	Negative	Negative	no alteration	-0.0001	-0.1714	0.2044	1.3402
MB-5298	MB-5298	Female	Negative	Negative	Negative	LOW	-0.9501	-0.2859	-0.2415	0.0203
MB-5299	MB-5299	Female	Negative	Negative	Negative	HIGH	2.2665	-1.2625	1.0832	-0.5138
MB-5323	MB-5323	Female	Negative	Negative	Negative	no alteration	0.1018	-1.0119	-0.2731	1.4601
MB-5325	MB-5325	Female	Negative	Negative	Negative	not profiled	NP	NP	NP	NP
MB-5335	MB-5335	Female	Negative	Negative	Negative	no alteration	0.2972	0.3601	0.3838	0.7974
MB-5346	MB-5346	Female	Negative	Negative	Negative	no alteration	-0.2146	0.5547	-0.5511	-1.3245
MB-5348	MB-5348	Female	Negative	Negative	Negative	HIGH	0.5785	0.0528	0.6509	0.7555
MB-5387	MB-5387	Female	Negative	Negative	Negative	not profiled	NP	NP	NP	NP
MB-5390	MB-5390	Female	Negative	Negative	Negative	no alteration	0.3524	0.5651	0.8138	0.2457
MB-5392	MB-5392	Female	Negative	Negative	Negative	HIGH	2.1873	0.1656	0.0929	1.0274
MB-5421	MB-5421	Female	Negative	Negative	Negative	no alteration	-0.4174	-1.0928	0.5838	1.0801
MB-5427	MB-5427	Female	Negative	Negative	Negative	LOW	-0.9204	-0.7878	-0.4905	-0.4209
MB-5440	MB-5440	Female	Negative	Negative	Negative	no alteration	-0.4612	0.0499	0.4294	-0.1122
MB-5446	MB-5446	Female	Negative	Negative	Negative	no alteration	0.0842	1.0134	-1.1047	0.3932
MB-5450	MB-5450	Female	Negative	Negative	Negative	no alteration	-0.3404	-0.4522	0.2803	0.0612
MB-5465	MB-5465	Female	Negative	Negative	Negative	HIGH	1.3086	-0.5953	-0.7968	0.953
MB-5526	MB-5526	Female	Negative	Negative	Negative	LOW	-0.8874	-0.2528	-1.2121	0.8026
MB-5529	MB-5529	Female	Negative	Negative	Negative	HIGH	0.5051	-0.1418	-2.7656	-0.2731
MB-5531	MB-5531	Female	Negative	Negative	Negative	LOW	-0.7795	0.4875	-2.3854	0.6329
MB-5547	MB-5547	Female	Negative	Negative	Negative	LOW	-0.8797	-0.3093	-1.7333	1.1467
MB-5548	MB-5548	Female	Negative	Negative	Negative	LOW	-2.1658	-0.8004	-0.7751	0.908
MB-5551	MB-5551	Female	Negative	Negative	Negative	no alteration	0.1569	0.153	1.3018	1.815
MB-5560	MB-5560	Female	Negative	Negative	Negative	no alteration	-0.1878	-0.1151	2.4478	0.3411
MB-5566	MB-5566	Female	Negative	Negative	Negative	no alteration	-0.1359	-0.5771	-1.9248	0.568
MB-5572	MB-5572	Female	Negative	Negative	Negative	no alteration	0.267	-0.0794	0.0532	0.7263
MB-5602	MB-5602	Female	Negative	Negative	Negative	no alteration	-0.0382	0.4792	-1.8853	0.6754
MB-5616	MB-5616	Female	Negative	Negative	Negative	HIGH	0.9669	0.1814	1.6259	0.5535
MB-5624	MB-5624	Female	Negative	Negative	Negative	no alteration	-0.1736	-0.9509	0.4055	-0.0946
MB-5625	MB-5625	Female	Negative	Negative	Negative	not profiled	NP	NP	NP	NP
MB-5633	MB-5633	Female	Negative	Negative	Negative	HIGH	1.1988	-1.0807	-0.0051	0.7263
MB-5634	MB-5634	Female	Negative	Negative	Negative	no alteration	0.1374	-0.079	1.245	0.4048
MB-5651	MB-5651	Female	Negative	Negative	Negative	HIGH	1.2587	-0.5872	0.3056	0.4651
MB-5655	MB-5655	Female	Negative	Negative	Negative	no alteration	0.1702	-0.1957	0.4	-0.1476
MB-6052	MB-6052	Female	Negative	Negative	Negative	HIGH	0.8753	0.2491	1.2148	0.9965
MB-6055	MB-6055	Female	Negative	Negative	Negative	HIGH	1.1438	0.2966	-0.3928	0.6599
MB-6058	MB-6058	Female	Negative	Negative	Negative	HIGH	0.6268	0.1924	0.1737	0.568
MB-6062	MB-6062	Female	Negative	Negative	Negative	no alteration	-0.2296	0.5381	0.2363	1.0425
MB-6098	MB-6098	Female	Negative	Negative	Negative	LOW	-1.0203	0.6672	-1.5811	1.3402
MB-6143	MB-6143	Female	Negative	Negative	Negative	HIGH	1.2765	-0.2961	-0.425	1.6113
MB-6178	MB-6178	Female	Negative	Negative	Negative	HIGH	0.6416	-0.1937	0.9847	0.3966
MB-6188	MB-6188	Female	Negative	Negative	Negative	LOW	-1.1387	0.0307	-0.9692	0.1258
MB-6223	MB-6223	Female	Negative	Negative	Negative	no alteration	-0.0163	0.1699	1.906	0.1258
MB-6237	MB-6237	Female	Negative	Negative	Negative	no alteration	0.1916	0.0198	0.018	0.5993
MB-6242	MB-6242	Female	Negative	Negative	Negative	no alteration	-0.0469	-0.3249	2.0707	-0.3454
MB-6245	MB-6245	Female	Negative	Negative	Negative	LOW	-0.7417	-0.9042	-0.2056	0.7263
MB-6248	MB-6248	Female	Negative	Negative	Negative	no alteration	-0.076	0.337	-0.7485	0.8727
MB-6251	MB-6251	Female	Negative	Negative	Negative	LOW	-0.754	0.146	0.8378	1.8891
MB-6272	MB-6272	Female	Negative	Negative	Negative	HIGH	0.5939	-0.6401	-0.1021	1.5123
MB-6280	MB-6280	Female	Negative	Negative	Negative	no alteration	0.1108	0.1222	0.5496	0.953
MB-6305	MB-6305	Female	Negative	Negative	Negative	HIGH	0.7732	0.3028	2.0013	0.6294
MB-6336	MB-6336	Female	Negative	Negative	Negative	LOW	-0.9983	-0.6027	0.7582	-0.3454
MB-7007	MB-7007	Female	Negative	Negative	Negative	no alteration	0.1125	0.7299	1.8039	0.0203
MB-7008	MB-7008	Female	Negative	Negative	Negative	HIGH	2.1307	0.8496	-0.3546	1.0425
MB-7009	MB-7009	Female	Negative	Negative	Negative	no alteration	-0.2162	0.118	0.9523	0.8727
MB-7012	MB-7012	Female	Negative	Negative	Negative	HIGH	2.1785	-0.3515	0.496	-0.5559
MB-7017	MB-7017	Female	Negative	Negative	Negative	no alteration	0.242	-0.8076	0.7103	0.953
MB-7023	MB-7023	Female	Negative	Negative	Negative	HIGH	1.3459	-1.6469	-1.035	1.4213
MB-7025	MB-7025	Female	Negative	Negative	Negative	HIGH	3.0835	-0.3972	-0.0566	1.093
MB-7031	MB-7031	Female	Negative	Negative	Negative	LOW	-1.08	1.09	1.9206	0.2914
MB-7036	MB-7036	Female	Negative	Negative	Negative	HIGH	0.711	0.3328	-0.4944	-0.1816
MB-7038	MB-7038	Female	Negative	Negative	Negative	HIGH	0.502	-0.1204	0.5398	0.7974
MB-7045	MB-7045	Female	Negative	Negative	Negative	no alteration	-0.3919	1.0341	0.196	-0.2294
MB-7049	MB-7049	Female	Negative	Negative	Negative	LOW	-0.6597	-0.6717	-1.4416	0.1489
MB-7052	MB-7052	Female	Negative	Negative	Negative	HIGH	0.7039	-0.0419	1.6572	-0.5108
MB-7055	MB-7055	Female	Negative	Negative	Negative	LOW	-0.6277	0.057	-0.182	-1.1356
MB-7057	MB-7057	Female	Negative	Negative	Negative	HIGH	0.5227	-1.3525	0.4513	-0.3164
MB-7066	MB-7066	Female	Negative	Negative	Negative	LOW	-0.9483	1.0939	1.7776	-0.5673
MB-7078	MB-7078	Female	Negative	Negative	Negative	HIGH	7.2676	-3.8408	0.4404	2.0937
MB-7081	MB-7081	Female	Negative	Negative	Negative	HIGH	0.9651	0.0068	0.0517	0.45
MB-7087	MB-7087	Female	Negative	Negative	Negative	HIGH	1.6504	0.8396	1.5108	1.1467
MB-7089	MB-7089	Female	Negative	Negative	Negative	LOW	-2.2329	0.1004	0.1813	-0.0764
MB-7090	MB-7090	Female	Negative	Negative	Negative	no alteration	0.1437	0.2383	2.529	-0.197
MB-7114	MB-7114	Female	Negative	Negative	Negative	LOW	-1.3449	-0.3544	0.4126	0.9133
MB-7119	MB-7119	Female	Negative	Negative	Negative	LOW	-1.0768	-0.0995	0.447	0.8344
MB-7121	MB-7121	Female	Negative	Negative	Negative	no alteration	-0.107	-0.3557	1.3448	0.0612
MB-7145	MB-7145	Female	Negative	Negative	Negative	HIGH	0.7826	-0.3092	1.7292	1.0425
MB-7154	MB-7154	Female	Negative	Negative	Negative	HIGH	0.5177	0.1347	-0.3394	0.7974
MB-7155	MB-7155	Female	Negative	Negative	Negative	no alteration	0.3983	0.5171	-0.087	-0.7428
MB-7158	MB-7158	Female	Negative	Negative	Negative	no alteration	0.0044	-1.8614	1.3643	-0.1653
MB-7159	MB-7159	Female	Negative	Negative	Negative	LOW	-0.8411	0.1014	0.1877	1.0425
MB-7165	MB-7165	Female	Negative	Negative	Negative	LOW	-0.6805	0.3155	0.9017	-0.6843
MB-7205	MB-7205	Female	Negative	Negative	Negative	HIGH	0.5251	1.4882	-0.8323	0.7621
MB-7208	MB-7208	Female	Negative	Negative	Negative	LOW	-0.7972	0.2063	-0.0198	-1.8296
MB-7225	MB-7225	Female	Negative	Negative	Negative	LOW	-0.8168	-0.7477	-0.2709	-1.0716
MB-7258	MB-7258	Female	Negative	Negative	Negative	LOW	-1.1252	0.1308	1.6349	-3.1292
MB-7267	MB-7267	Female	Negative	Negative	Negative	HIGH	0.7476	0.3336	0.8649	0.3706
MB-7269	MB-7269	Female	Negative	Negative	Negative	no alteration	0.2414	-0.2303	0.4589	-0.4995
MB-7270	MB-7270	Female	Negative	Negative	Negative	LOW	-0.6515	-2.3109	-0.2482	-0.9188
